# Supplementary material for: Genome-wide analysis and functional characterization of the SUT gene family associated with stress tolerance in Glycine max
Source: Front Plant Sci. 2026 Feb 11;17:1717720. doi: 10.3389/fpls.2026.1717720 (PMC12932439; doi:10.3389/fpls.2026.1717720)
Supplement: Supplementary file 3 [file Table1.xlsx]

## Sheet: Table S1
Table S1. Details of the identified SUT genes in Glycine max.
Name	Number of Amino Acid	Molecular Weight	Theoretical pI	Instability Index	Aliphatic Index	Grand Average of Hydropathicity
GmSUT1.4	507	54121.4	8. 8	32.25	106. 57	0. 601
GmSUT1.5	504	53742.9	8. 87	30. 53	102.72	0. 576
GmSUT1.6	494	52787. 37	8. 61	35. 82	111.58	0. 65
GmSUT1.7	494	52874.5	8. 61	34.48	111.38	0. 645
GmSUT1.2	450	48395. 83	9. 27	34.09	98. 84	0. 515
GmSUT1.3	511	54007. 5	8. 69	33. 79	102.15	0. 616
GmSUT1.1	521	55162.8	9. 33	35. 45	106. 78	0. 544
GmSUT2.1	602	64780	5. 92	41.79	102.86	0. 363
GmSUT4.3	505	54166. 28	9. 04	38. 45	108. 61	0. 568
GmSUT2.2	615	65885. 93	5. 73	38. 53	101.48	0. 373
GmSUT4.1	105	11802.9	5. 76	46. 75	130. 86	0. 772
GmSUT4.2	513	55374.6	9. 44	40. 38	106. 47	0. 448

## Sheet: Table S2
Table S2. The prediction of subcellular localization.
Gene	Nuclear	chloroplast	Cytoskeletal	Cytoplasmic	Golgi apparatus	plasmids	Mitochondrial	Vacuolar	peroxisomes	Endoplasmic reticulum	Extracellular
GmSUT1.1					2	9		2
GmSUT1.2				2	2	8		1
GmSUT1.3				6		3			2	3
GmSUT1.4					2	8		2		2
GmSUT1.5	2			2		7				2
GmSUT1.6				1	2	6		3			1
GmSUT1.7				1	2	6		3			1
GmSUT2.1						11				2
GmSUT2.2				5		8.5				4
GmSUT4.1	1	2		6		1			1	1	1
GmSUT4.2		3				2	9
GmSUT4.3		8		1			4

## Sheet: Table S3
Table S3. Details of SUT genes from Soybean, Arabidopsis, rice, maize Medicago truncatula and wild Soybean.
Name	Gene ID	Name	Gene ID	Name	Gene ID	Name	Gene ID	Name	Gene ID	Name	Gene ID
GmSUT1.1	Glyma.10G217900	AtSUC1	At1g71880	OsSUT1	AAF90181	ZmSUT1	BAA83501	MtSUT1.1	Medtr1g096910	GmSUT1.1	XM_028328573
GmSUT1.2	Glyma.16G157100	AtSUC2	At1g22710	OsSUT2	BAC67163	ZmSUT2	AAS91375	MtSUT1.2	Medtr6g043880	GmSUT1.2	XM_028350215
GmSUT1.3	Glyma.02G075100	AtSUC3	At2g02860	OsSUT3	BAB68368	ZmSUT4	AAT51689	MtSUT1.3	Medtr4g131920	GmSUT1.3	XM_028343533
GmSUT1.4	Glyma.02G075000	AtSUC4	At1g09960	OsSUT4	BAC67164	ZmSUT5	ACF85284	MtSUT1.4	Medtr6g033580	GmSUT1.4	XM_028351190
GmSUT1.5	Glyma.16G156800	AtSUC5	At1g71890	OsSUT5	BAC67165			MtSUT2.1	Medtr8g468330	GmSUT1.5	XM_028351205
GmSUT1.6	Glyma.16G156900	AtSUC6	At5g43610					MtSUT4.1	Medtr5g067470	GmSUT1.6	XM_028351167
GmSUT1.7	Glyma.16G157000	AtSUC7	At1g66570					MtSUT4.2	Medtr3g110880	GmSUT1.7	XM_028343528
GmSUT2.1	Glyma.08G298500	AtSUC8	At2g14670							GmSUT1.8	XM_028350335
GmSUT2.2	Glyma.18G123400	AtSUC9	At5g06170							GmSUT1.9	XM_028350334
GmSUT4.1	Glyma.03G153700									GmSUT2.1	XM_028389962
GmSUT4.2	Glyma.04G089200									GmSUT2.2	XM_028359814
GmSUT4.3	Glyma.02G218600									GmSUT4.1	XM_028368011
										GmSUT4.2	XM_028368012
										GmSUT4.3	XM_028372514
										GmSUT4.4	XM_028357763
										GmSUT4.5	XM_028345070

## Sheet: Table S4
Table S4. Detailed information for the 10 motifs in the SUT proteins of Glycine max.
Motif	Length	Best possible match
1	50	TPYVQTLGIPHAWASFIWLCGPISGLLVQPIVGYSSDRCTSRFGRRRPFI
2	50	ELFGAFKGLKRPMWMLMLVTALNWIAWFPYFLFDTDWMGREVYGGDVGEG
3	42	TRPRAVAVFVIGFWILDVANNMLQGPCRAFLGDLAAGDQRKT
4	41	FMAVGNILGYAAGSYDGLHKIFPFTETEACDVFCANLKSCF
5	50	PLAITYSVPFALASIYSSTSGAGQGLSLGVLNLAIVVPQMIVSLISGPWD
6	32	AYDSGVRAGALGLMLNSVVLGVMSLAIEPLGR
7	29	GPSPLRKMILVASIAAGIQFGWALQLSLL
8	29	KWLWGIVNFJLAVCMAMTVVITKIAEHER
9	29	LAGALAVAIAVFLIGYAADIGHAAGDTLT
10	32	ALFGGGNLPAFVLGAVAALVSAIJAVLLLPTP

## Sheet: Table S5
Table S5. Ka/Ks ratios of homologous gene pairs.
Gene ID_1	Gene ID_2	Ka	Ks	Ka/Ks	Note
GmSUT1.1	GmSUT1.3	0.20899188139575386	1.1595763329743771	0.1802312408875043
GmSUT1.5	GmSUT1.4	0.037300189982185095	0.2612976205461786	0.14274982644012676
GmSUT2.2	GmSUT2.1	0.03052474715926767	0.10596474968569126	0.28806510891413467

## Sheet: Table S6
Table S6. Expression of GmSUT genes in different tissues of 26 soybean varieties
Gene ID	Tissue	PI 562565 (SoyW01)	PI 549046 (SoyW02)	PI 578357 (SoyW03)	Zhu Twinning 2 (SoyL01)	Zi Hua No.4 (SoyL02)	Tong Shan Tian E Dan (SoyL03)	58 161 (SoyL04)	PI 398296 (SoyL05)	Chang Chun Man Cang Jin (SoyL06)	Feng Di Huang (SoyL07)	Tie Jia Si Li Huang (SoyL08)	Shi Sheng Chang Ye (SoyL09)	Xu Dou No.1 (SoyC01)	Tie Feng No.18 (SoyC02)	Ju Xuan No.23 (SoyC03)	Wan Dou No.28 (SoyC04)	Amsoy (SoyC05)	Yu Dou No.22 (SoyC06)	Jin Dou No.23 (SoyC07)	Qi Huang No.34 (SoyC08)	Han Dou No.5 (SoyC09)	PI 548362 (SoyC10)	Ji Dou No.17 (SoyC11)	Dong Nong No.50 (SoyC12)	Hei He No.43 (SoyC13)	Ke Shan No.1 (SoyC14)
GmSUT1.1	V1 stage root (A)	25.871	23.345	19.681	21.027	27.515	25.524	49.705	34.666	40.931	19.213	22.808	30.585	19.106	23.002	9.707	38.331	17.256	18.514	26.813	23.237	9.471	37.428	14.664	50.603	46.871	26.639
	V1 stage stem (B)	7.608	14.348	9.707	20.657	11.909	40.874	25.169	12.588	26.581	9.058	15.029	21.158	13.238	15.938	11.394	25.956	6.055	21.052	8.32	13.814	17.526	11.208	6.732	21.749	21.254	11.447
	V1 stage leaf (C)	31.623	15.31	18.982	25.23	20.517	11.372	20.267	18.626	3.747	29.901	52.906	19.727	10.386	14.022	13.921	8.75	3.555	4.554	38.208	11.202	14.181	24.298	23.428	17.774	37.225	23.468
	R1 stage leaf (D)	29.752	18.918	206.274	28.688	14.574	38.812	19.503	17.044	14.774	7.004	47.239	44.278	39.862	49.363	24.155	20.271	26.235	24.02	30.126	45.804	23.95	31.686	22.488	22.919	6.437	16.136
	R4 stage leaf (E)	32.858	38.565	36.899	63.737	57.589	19.176	13.039	41.402	12.109	47.553	21.955	33.451	39.669	43.881	27.543	36.306	30.575	18.966	48.525	32.108	18.942	90.302	35.872	76.934	17.28	84.043
	R1 stage flower (F)	77.304	100.652	48.085	97.707	94.557	76.793	77.501	126.4	91.787	265.789	90.806	101.112	85.671	126	72.112	137.903	124.529	111.089	113.588	144.493	219.695	226.737	136.649	148.288	85.177	106.16
	4 weeks stage pod and seed (G)	32.426	150.171	51.689	25.885	102.932	77.441	21.06	17.983	312.302	24.041	34.544	36.891	26.869	30.506	42.735	45.5	70.996	358.726	90.194	29.455	15.473	32.817	148.086	37.993	191.314	26.047
	6 weeks stage seed (H)	46.353	23.606	22.231	28.876	16.948	39.282	32.963	30.147	31.853	44.66	29.204	25.808	22.311	35.318	29.641	18.895	17.488	22.132	37.717	28.692	38.876	22.946	22.161	33.391	23.471	35.292
	8 weeks stage seed (I)	10.447	20.342	19.29	13.122	19.514	15.861	26.436	9.952	21.506	8.506	33.158	25.927	19.593	22.568	10.624	59.515	16.11	15.278	23.88	15.854	18.832	4.578	24.458	34.081	11.648	49.828
GmSUT1.2	V1 stage root (A)	70.867	41.645	96.981	51.996	55.002	27.777	37.047	69.818	107.398	36.338	40.271	27.23	27.999	23.386	80.117	51.172	46.782	62.37	30.349	26.119	17.288	37.764	50.534	37.829	21.7	20.761
	V1 stage stem (B)	71.255	65.624	101.368	61.694	57.268	116.788	105.513	70.882	133.941	38.066	34.296	49.877	43.315	69.467	95.609	63.961	62.443	119.766	51.384	33.631	45.134	77.319	60.003	43.005	74.334	57.941
	V1 stage leaf (C)	245.54	124.926	253.985	156.592	148.427	14.623	29.779	181.241	5.89	69.68	32.691	22.388	17.915	43.029	19.282	9.603	11.885	10.224	64.945	14.683	20.769	179.711	71.071	26.64	133.715	102.679
	R1 stage leaf (D)	156.738	149.683	596.601	98.049	203.535	394.444	195.273	275.453	112.603	88.41	385.001	318.184	128.155	326.889	167.778	14.991	32.064	331.014	432.1	335.277	80.022	57.357	581.957	269.935	283.008	403.536
	R4 stage leaf (E)	535.919	530.947	600.391	580.807	385.181	515.347	1292.77	337.515	822.509	422.314	519.278	736.767	619.396	763.123	544.022	535.799	446.098	486.511	801.725	284.782	583.88	438.933	884.277	640.286	762.993	524.237
	R1 stage flower (F)	56.558	36.136	53.739	36.939	34.109	27.505	40.683	59.69	32.946	49.113	67.485	49.541	46.609	73.487	81.319	44.367	41.971	67.329	18.066	74.912	31.34	27.07	46.698	23.945	32.666	92.267
	4 weeks stage pod and seed (G)	36.54	32.882	44.964	31.809	20.637	53.27	37.952	28.124	28.569	40.957	35.433	35.134	26.588	28.897	26.062	38.297	39.161	39.534	25.023	29.609	5.813	98.715	26.69	49.7	31.5	29.033
	6 weeks stage seed (H)	13.315	6.01	7.914	4.812	3.063	3.324	7.434	9.143	2.36	6.477	7.863	3.382	6.941	6.774	9.102	0.806	4.719	3.121	6.579	6.118	23.422	6.401	6.979	6.06	4.553	8.041
	8 weeks stage seed (I)	1.83	2.051	1.918	2.418	3.158	3.057	3.229	2.477	1.481	1.827	6.172	5.814	3.743	2.917	4.521	7.198	2.372	1.929	4.078	4.676	7.551	2.353	4.875	14.672	2.866	10.152
GmSUT1.3	V1 stage root (A)	75.651	60.257	115.117	54.862	86.584	43.256	59.567	64.547	118.139	41.274	55.822	56.402	51.658	37.036	85.794	72.334	46.801	59.807	49.273	60.446	29.117	46.707	45.402	85.23	49.22	33.7
	V1 stage stem (B)	101.172	162.491	141.004	127.064	150.828	263.332	295.953	114.936	189.165	80.117	81.618	162.156	142.543	164.156	142.028	182.896	61.203	179.333	154.137	141.94	195.99	145.967	109.117	142.909	205.972	125.27
	V1 stage leaf (C)	143.491	110.549	135.005	93.447	110.801	53.09	103.461	91.971	17.38	111.069	75.069	96.268	40.681	69.192	45.975	29.419	25.738	25.503	239.615	40.7	87.501	111.659	124.82	108.544	194.149	146.082
	R1 stage leaf (D)	165.17	172.102	218.191	149.725	149.368	141.933	202.464	137.249	134.732	71.394	325.126	253.833	337.844	151.779	202.36	158.795	166.149	178.179	306.334	143.922	150.6	147.579	277.815	293.034	200.98	207.88
	R4 stage leaf (E)	235.527	463.554	269.67	432.789	353.114	274.86	688.341	263.06	424.618	340.02	501.888	409.854	320.188	357.477	485.768	385.159	429.396	173.499	392.672	264.089	454.399	293.365	461.379	473.222	412.975	302.422
	R1 stage flower (F)	129.883	125.616	129.929	132.176	128.635	73.841	142.144	192.186	128.531	192.358	159.424	180.524	125.815	216.113	255.778	184.998	182.905	172.917	119.581	180.46	154.825	164.721	194.1	112.114	130.911	273.784
	4 weeks stage pod and seed (G)	68.295	43.55	92.763	44.955	31.337	72.993	75.774	34.295	31.539	97.272	63.142	57.614	48.283	75.719	88.003	86.788	48.512	57.723	54.088	60.93	24.587	224.902	48.57	152.074	45.052	98.778
	6 weeks stage seed (H)	39.799	55.398	34.881	35.288	22.433	29.13	36.955	35.054	33.002	27.874	35.287	39.036	43.797	30.64	50.373	27.75	28.042	21.727	36.565	48.033	42.078	36.82	25.081	23.351	35.435	28.405
	8 weeks stage seed (I)	4.065	17.733	18.11	14.822	16.301	13.635	18.607	5.665	9.417	5.844	24.318	24.77	19.448	10.159	13.326	5.853	11.956	6.753	13.42	20.221	13.582	9.701	14.765	9.69	20.985	32.395
GmSUT1.4	V1 stage root (A)	0	0	0	0.03	0	0	0.069	0	0	0.072	0.07	0.046	0	0	0.029	0	0.038	0.037	0.017	0	0.034	0	0.116	0.328	0	0.051
	V1 stage stem (B)	0.388	0.813	0.399	0.815	0.202	1.096	0.746	0.816	0.548	0.22	0.449	0.404	0.709	0.329	0.97	0.358	0.28	0.328	0.22	0.824	0.473	1.157	0.777	0.484	1.515	0.921
	V1 stage leaf (C)	2.379	1.877	0.962	1.313	1.453	2.142	3.215	2.604	0.73	1.625	3.336	1.851	1.074	0.534	0.614	0.418	0.436	0.683	5.339	1.79	2.671	2.012	2.11	2.992	2.057	1.611
	R1 stage leaf (D)	0.854	1.683	0.407	0.651	0.563	0.744	2.074	1.335	0.885	0.612	1.387	1.312	3.832	2.494	1.979	0.293	2.47	0.61	0.641	1.831	0.617	1.091	0.816	1.366	0.719	1.35
	R4 stage leaf (E)	0.168	0.11	0.148	0.234	0.313	0.148	0.298	0.371	0.16	0.033	0.35	0	0.309	2.784	1.053	0.04	0.255	0.728	5.98	0.132	0.044	0.127	6.543	1.023	0.355	0.193
	R1 stage flower (F)	17.944	11.558	6.567	14.053	11.847	8.884	11.151	15.348	12.414	7.029	8.823	10.27	6.797	10.391	21.746	16.667	17.581	16.358	4.199	10.181	4.389	4.055	24.96	3.457	13.594	13.31
	4 weeks stage pod and seed (G)	11.591	5.439	25.793	7.484	18.801	15.466	11.741	2.829	21.952	3.724	4.725	10.336	4.006	8.284	14.003	7.402	2.876	25.287	5.079	4.661	3.62	19.571	6.036	20.73	17.6	4.065
	6 weeks stage seed (H)	12.512	22.94	8.286	19.344	15.533	51.434	14.73	9.311	10.879	5.436	25.067	14.371	30.977	20.311	27.865	18.439	7.333	5.387	28.46	33.147	8.04	23.147	17.069	20.912	43.713	6.69
	8 weeks stage seed (I)	0.995	3.147	1.33	2.466	4.745	4.454	6.217	0.572	3.047	0.832	3.571	6.817	7.35	7.146	2.919	5.774	5.664	2.805	8.862	3.925	2.235	0.351	7.519	7.478	7.136	5.988
GmSUT1.5	V1 stage root (A)	0.042	0	0	0.208	0.061	0.512	0	0.037	0.053	0.014	0.069	0	0	0	0.029	0	0	0.075	0	0.043	0	0	0	0	0	0.025
	V1 stage stem (B)	0.147	0.689	0.331	0.223	0.241	1.177	0.668	0.299	0.23	0.109	0.59	0.232	0.132	0.098	0.587	0.224	0.139	0.376	0.178	0.351	0.33	0.474	0.594	0.299	0.683	0.506
	V1 stage leaf (C)	6.799	4.287	3.616	3.435	3.14	3.187	5.857	5.452	0.298	2.039	8.101	3.739	1.568	1.968	1.994	0.647	0.484	0.595	8.161	2.895	3.985	5.19	7.678	4.899	5.206	3.795
	R1 stage leaf (D)	3.052	3.517	2.974	2.119	1.952	3.621	1.935	6.719	2.642	3.828	8.115	3.846	10.904	4.883	4.616	2.1	8.24	4.37	0.746	7.574	2.14	3.491	3.192	2.829	1.797	3.256
	R4 stage leaf (E)	1.063	1.061	1.065	0.381	2.872	2.002	1.058	0.924	1.272	0.231	4.39	0.09	1.384	4.01	3.711	1.672	2.35	4.325	13.375	3.572	1.407	0.798	22.74	2.299	0.555	0.768
	R1 stage flower (F)	12.392	7.973	3.997	3.09	2.514	4.931	3.502	9.612	3.247	26.099	10.21	3.536	2.26	11.842	7.368	11.608	10.586	10.591	2.579	11.834	22.569	9.547	11.482	13.838	7.11	13.054
	4 weeks stage pod and seed (G)	10.562	6.335	10.437	9.881	6.339	7.31	9.256	5.646	9.626	5.789	3.533	3.487	8.598	7.464	9.196	4.254	9.506	9.766	6.968	7.992	0.739	8.136	16.458	9.877	6.353	3.783
	6 weeks stage seed (H)	5.709	9.05	1.433	3.706	1.702	18.339	1.462	2.567	3.224	2.277	4.749	1.628	3.491	7.04	7.473	1.55	1.352	0.317	2.699	6.653	6.577	6.179	2.793	2.363	11.159	2.653
	8 weeks stage seed (I)	0	0.288	0.087	0.021	0	0.382	0.289	0.095	0.051	0.669	0.107	0.155	0.39	0.113	0.187	0.17	0	0.038	0.416	0.33	0.097	0.032	0.234	0.033	0.366	0.479
GmSUT1.6	V1 stage root (A)	0	0	0	0	0	0	0	0	0	0	0	0	0	0	0	0	0	0	0	0	0	0	0	0	0	0
	V1 stage stem (B)	0	0	0	0	0	0	0	0	0	0	0	0	0	0	0	0	0	0	0	0	0.024	0	0	0	0	0
	V1 stage leaf (C)	0	0	0	0	0	0	0	0	0.038	0	0	0	0	0	0	0	0	0	0	0	0	0	0	0	0	0
	R1 stage leaf (D)	0	0	0.016	0	0	0	0	0	0	0	0.398	0	0	0	0	0	0	0	0	0.085	0	0	0	0	0	0
	R4 stage leaf (E)	0	0	0.076	0	0.018	0	0	0	0	0	0	0	0	0	0	0	0	0	0	0	0	0	0	0	0	0.049
	R1 stage flower (F)	49.824	118.194	14.792	116.306	37.382	13.05	33.447	98.279	35.681	61.574	47.365	36.038	19.423	53.797	36.53	51.34	43.535	43.045	46.274	140.578	79.048	40.54	81.734	52.781	56.801	23.989
	4 weeks stage pod and seed (G)	0	0	1.545	0	0	0	0	0	0	0	0	0	0	0	0.02	0	0	0	0	0	0	0	0	0.02	0	0
	6 weeks stage seed (H)	0	0	0	0	0	0	0	0.077	0	0	0	0	0	0	0	0	0	0	0	0	0	0	0	0	0	0
	8 weeks stage seed (I)	0	0	0	0	0	0	0	0	0	0	0	0	0	0	0	0	0	0.039	0	0	0	0	0	0	0	0
GmSUT1.7	V1 stage root (A)	0	0	0	0	0	0	0	0	0	0	0	0	0	0	0	0	0	0	0	0	0	0	0	0	0	0
	V1 stage stem (B)	0	0	0	0	0	0	0	0	0	0	0	0	0	0	0	0	0	0	0	0	0.025	0	0	0	0	0
	V1 stage leaf (C)	0	0	0	0	0	0	0	0	0	0	0	0	0	0	0	0	0	0	0	0.021	0	0	0	0	0	0
	R1 stage leaf (D)	0	0	0.017	0	0	0	0	0	0	0	0.236	0	0	0	0	0	0	0	0	0.044	0	0	0	0	0	0
	R4 stage leaf (E)	0	0	0	0	0	0	0	0	0	0	0	0	0.055	0	0	0	0	0	0	0	0	0	0	0	0	0
	R1 stage flower (F)	52.79	107.414	15.948	161.672	39.336	17.489	56.461	95.643	40.638	58.639	45.151	7.621	29.795	52.644	32.886	33.779	44.054	44.038	66.336	143.165	71.256	9.046	75.236	41.198	32.917	22.94
	4 weeks stage pod and seed (G)	0	0	3.957	0	0	0.091	0	0	0	0	0	0	0	0	0.021	0	0	0	0	0	0	0	0	0	0	0
	6 weeks stage seed (H)	0	0	0	0	0	0	0	0.12	0	0	0	0	0	0	0	0	0	0	0.028	0	0	0	0	0	0	0
	8 weeks stage seed (I)	0	0	0	0	0	0	0	0	0	0	0	0	0	0	0	0	0	0	0	0	0	0	0	0	0	0
GmSUT2.1	V1 stage root (A)	13.616	13.235	11.66	10.068	15.375	7.195	10.913	12.378	12.64	11.096	12.292	12.62	10.161	9.241	13.894	12.201	13.032	12.892	13.056	11.928	7.118	10.239	13.524	11.071	11.571	11.146
	V1 stage stem (B)	10.693	13.076	10.923	12.035	15.778	9.932	11.022	14.121	14.019	12.863	8.969	13.241	12.33	12.873	13.383	11.175	9.185	13.068	15.301	13.04	13.352	12.116	12.789	9.375	10.39	15.934
	V1 stage leaf (C)	8.769	5.662	6.968	4.592	5.391	5.513	6.385	6.408	6.938	5.975	5.499	7.168	9.371	7.125	6.452	6.414	8.807	7.819	8.212	8.913	7.864	6.087	6.334	6.596	4.683	7.881
	R1 stage leaf (D)	4.499	4.958	5.52	3.075	8.595	8.164	7.083	4.626	3.659	5.349	5.539	9.395	4.368	7.621	5.249	3.215	5.164	7.051	7.961	8.804	5.933	5.067	4.866	8.148	8.195	9.648
	R4 stage leaf (E)	11.003	11.057	12.471	9.402	10.806	6.819	10.338	15.735	10.631	13.068	10.603	13.608	9.668	1.958	11.6	8.844	10.826	8.234	2.598	10.57	8.619	11.308	2.237	8.869	7.991	10.137
	R1 stage flower (F)	11.893	9.869	12.902	7.395	9.451	5.933	11.378	12.337	11.406	7.542	10.862	13.338	9.615	11.143	14.012	10.013	13.326	12.587	8.973	10.072	8.219	9.033	8.675	8.543	9.867	12.115
	4 weeks stage pod and seed (G)	11.193	12.013	8.49	7.453	8.852	9.987	7.79	12.082	8.571	9.048	10.007	7.831	11.308	10.942	8.338	10.474	9.99	9.772	10.068	10.797	3.831	10.828	10.355	8.274	8.81	10.767
	6 weeks stage seed (H)	5.648	7.088	5.284	7.656	5.466	7.04	6.719	8.446	4.165	6.28	7.542	3.18	6.252	5.567	7.069	6.217	6.801	7.011	8.3	6.754	9.311	7.226	5.027	5.596	5.555	5.554
	8 weeks stage seed (I)	2.326	6.189	4.321	2.29	4.171	2.766	7.542	3.698	5.054	3.003	7.732	6.182	4.819	4.849	3.833	4.365	5.841	5.006	6.85	5.344	7.474	2.457	4.69	3.644	2.553	7.025
GmSUT2.2	V1 stage root (A)	13.616	13.235	11.66	10.068	15.375	7.195	10.913	12.378	12.64	11.096	12.292	12.62	10.161	9.241	13.894	12.201	13.032	12.892	13.056	11.928	7.118	10.239	13.524	11.071	11.571	11.146
	V1 stage stem (B)	10.693	13.076	10.923	12.035	15.778	9.932	11.022	14.121	14.019	12.863	8.969	13.241	12.33	12.873	13.383	11.175	9.185	13.068	15.301	13.04	13.352	12.116	12.789	9.375	10.39	15.934
	V1 stage leaf (C)	8.769	5.662	6.968	4.592	5.391	5.513	6.385	6.408	6.938	5.975	5.499	7.168	9.371	7.125	6.452	6.414	8.807	7.819	8.212	8.913	7.864	6.087	6.334	6.596	4.683	7.881
	R1 stage leaf (D)	4.499	4.958	5.52	3.075	8.595	8.164	7.083	4.626	3.659	5.349	5.539	9.395	4.368	7.621	5.249	3.215	5.164	7.051	7.961	8.804	5.933	5.067	4.866	8.148	8.195	9.648
	R4 stage leaf (E)	11.003	11.057	12.471	9.402	10.806	6.819	10.338	15.735	10.631	13.068	10.603	13.608	9.668	1.958	11.6	8.844	10.826	8.234	2.598	10.57	8.619	11.308	2.237	8.869	7.991	10.137
	R1 stage flower (F)	11.893	9.869	12.902	7.395	9.451	5.933	11.378	12.337	11.406	7.542	10.862	13.338	9.615	11.143	14.012	10.013	13.326	12.587	8.973	10.072	8.219	9.033	8.675	8.543	9.867	12.115
	4 weeks stage pod and seed (G)	11.193	12.013	8.49	7.453	8.852	9.987	7.79	12.082	8.571	9.048	10.007	7.831	11.308	10.942	8.338	10.474	9.99	9.772	10.068	10.797	3.831	10.828	10.355	8.274	8.81	10.767
	6 weeks stage seed (H)	5.648	7.088	5.284	7.656	5.466	7.04	6.719	8.446	4.165	6.28	7.542	3.18	6.252	5.567	7.069	6.217	6.801	7.011	8.3	6.754	9.311	7.226	5.027	5.596	5.555	5.554
	8 weeks stage seed (I)	2.326	6.189	4.321	2.29	4.171	2.766	7.542	3.698	5.054	3.003	7.732	6.182	4.819	4.849	3.833	4.365	5.841	5.006	6.85	5.344	7.474	2.457	4.69	3.644	2.553	7.025
GmSUT4.1	V1 stage root (A)	0.599	1.279	1.311	1.309	0.868	0.415	0	1.219	1.173	1.403	0.479	1.665	1.28	0.283	0.822	2.072	0.587	0.937	0.705	2.493	0.105	0.918	1.716	1.319	0.074	0.238
	V1 stage stem (B)	0.173	0.188	0.519	0	0	0.274	0	0	0.132	0.687	0	0.291	0.138	0.308	0	0.249	0.219	0	0.816	0	0	0.106	0.149	0.209	0	0.303
	V1 stage leaf (C)	0.583	0.223	0.143	0	0	0.111	0	0.189	0	0.147	0	0	0.433	0.247	0	0.145	0	0.32	0	0.123	0	0.387	0	0	0	0
	R1 stage leaf (D)	0	0	0	0	0	0	0	0	0	0	0	0	0	0	0	0	0	0	0	0	0.208	0	0	0	0	0
	R4 stage leaf (E)	0	0	0	0	0	0	0	0	0	0	0	0	0	0	0	0	0	0	0	0	0	0	0	0	0	0
	R1 stage flower (F)	0.089	0	0.319	0.24	0.618	0	0	0.107	0.052	0	0.208	0	0	0.511	0.204	0.152	0	0.236	0.114	0.084	0	0	0	0	0	0
	4 weeks stage pod and seed (G)	0.057	0	0	0.215	0	0.067	0.11	0.963	0	1.007	1.204	0.313	0.762	0.689	0.676	0.147	0.072	0	0.198	0.265	0	0.122	0.148	0.092	0	0.897
	6 weeks stage seed (H)	0	0.136	0.389	0.271	0	0.17	0	0	0.127	0	0	0.262	0.471	0	0.232	0	0	0	0.408	0	0.104	0.105	0.115	0	0	0.069
	8 weeks stage seed (I)	0	0	0	0	0	0	0	0	0	0	0	0	0	0.356	0	0	0	0	0	0	0	0	0	0.158	0	0
GmSUT4.2	V1 stage root (A)	1.171	1.165	0.796	0.837	1.317	2.045	1.267	1.427	1.475	1.264	1.044	1.054	2.662	1.818	0.859	2.174	1.479	1.599	1.795	2.454	2.022	2.142	1.028	1.646	1.674	2.298
	V1 stage stem (B)	1.348	1.985	1.655	2.184	2.069	2.078	1.255	1.752	2.477	2.121	1.04	1.385	1.155	1.543	1.879	1.497	1.279	1.673	1.487	1.265	1.571	2.404	2.085	1.711	1.37	1.011
	V1 stage leaf (C)	1.062	0.865	0.768	2.126	1.654	0.655	0.331	1.709	1.171	0.894	0.311	0.324	1.117	1.332	0.685	1.167	0.62	1.215	1.054	1.548	0.705	1.013	1.334	1.34	0.733	1.052
	R1 stage leaf (D)	1.091	0.359	0.312	0.87	0.606	0.305	0.198	0.894	0.55	0.373	0.579	0.303	0.28	0.284	0.793	0.277	0.289	0.501	0.533	0.671	0.459	0.615	0.683	0.123	0.476	0.48
	R4 stage leaf (E)	0.358	0.297	0.14	0.746	0.808	0.758	0.101	0.56	0.625	0.408	0.316	0.107	0.635	0.083	0.613	0.93	0.307	0.832	0.171	0.363	0.495	0.44	0.118	0.323	0.289	0.503
	R1 stage flower (F)	4.92	19.107	6.131	8.909	11.777	1.786	13.95	15.591	9.49	2.983	5.277	4.786	5.69	4.578	10.001	7.707	8.336	6.277	26.402	11.739	9.082	7.004	8.158	3.625	12.691	5.778
	4 weeks stage pod and seed (G)	1.045	1.3	2.857	1.997	1.372	1.155	0.954	1.857	2.924	1.498	1.732	2.318	1.581	3.123	3.376	2.273	1.1	1.58	1.104	2.314	2.341	1.348	1.661	2.091	0.895	1.157
	6 weeks stage seed (H)	3.435	2.147	3.491	2.979	3.308	5.25	2.301	4.397	3.977	3.554	4.39	2.328	2.981	3.251	3.15	2.885	2.286	2.759	4.601	2.913	1.118	4.981	3.203	4.573	2.232	3.626
	8 weeks stage seed (I)	2.287	2.522	3.309	1.268	2.7	2.082	2.889	2.744	3.74	3.036	6.426	5.873	1.844	3.641	3.438	3.253	2.472	1.725	3.914	2.042	6.612	2.06	5.192	1.339	0.942	4.395
GmSUT4.3	V1 stage root (A)	45.553	37.422	49.478	41.929	47.768	43.759	35.559	43.123	49.316	41.568	30.258	37.366	40.559	36.485	55.195	46.14	38.129	37.27	33.859	42.804	27.239	43.219	44.692	37.76	46.704	28.928
	V1 stage stem (B)	23.96	28.384	26.07	26.261	34.392	50.921	37.872	29.796	35.946	28.056	19.539	31.389	37.41	27.061	28.212	29.451	24.635	30.395	39.303	35.173	34.274	34.943	23.521	21.551	38.204	30.646
	V1 stage leaf (C)	6.574	3.125	2.945	4.356	3.106	4.264	2.155	4.04	2.932	3.802	2.171	2.779	4.336	4.096	2.517	2.231	1.795	2.555	4.462	4.428	4.604	4.143	3.395	3.435	6.108	4.606
	R1 stage leaf (D)	5.214	4.771	3.881	5.754	4.371	6.808	4.595	5.503	5.46	4.372	5.92	6.17	9.325	6.613	5.654	2.813	3.845	6.372	5.707	5.584	5.856	4.909	7.983	4.666	5.82	6.734
	R4 stage leaf (E)	11.361	5.228	6.978	17.08	5.258	10.975	10.461	12.64	12.898	10.165	6.23	8.749	11.886	5.958	11.602	6.49	4.503	4.583	6.124	8.418	12.244	8.208	11.116	7.217	7.146	9.115
	R1 stage flower (F)	12.611	10.702	10.131	13.025	11.385	9.889	9.8	15.267	14.249	8.115	9.563	14.856	11.589	12.205	13.785	11.898	11.697	14.172	5.95	14.363	6.983	7.935	16.441	5.482	14.324	14.314
	4 weeks stage pod and seed (G)	20.823	8.668	24.643	19.025	9.072	12.344	20.458	13.774	15.312	18.54	21.155	21.162	20.156	22.477	31.259	19.812	8.563	17.443	8.996	20.306	13.094	23.808	16.732	26.111	13.319	16.604
	6 weeks stage seed (H)	11.22	10.383	12.08	12.994	10.069	15.586	18.913	17.81	8.692	16.16	10.027	8.869	10.608	9.196	11.261	9.364	12.859	18.056	12.26	9.183	11.769	11.476	10.157	12.055	12.522	12.563
	8 weeks stage seed (I)	12.443	21.544	14.663	12.57	24.801	13.823	25.057	16.343	19.049	12.601	17.612	23.826	13.847	24.133	11.526	41.242	23.963	22.08	24.792	8.006	25.835	4.703	18.922	65.373	12.929	20.766

## Sheet: Table S7
Table S7. List of primer sequences used for qRT-PCR analysis of the SUT genes from Glycine max.
No.	Name	Orientation	Primer Sequence (5'->3')
1	GmSUT1.1	F	GCAGTTATTCGGTGCGTTCC
		R	AACCAGGCGATCCAGTTCAG
2	GmSUT1.2	F	GACAAGCAAGTGGAAGCACG
		R	TGAGCTCTTTCAGAGCACCG
3	GmSUT1.3	F	TCGTGAGGTCTACGGTGGAA
		R	GGCGTTTACCATCAGCCCTA
4	GmSUT1.4	F	CGCCGTCTTCCTAATTGGCT
		R	GAAGATTGCAACAGCCCGTG
5	GmSUT1.5	F	CGTGTTAGCGGTTGTTCTGC
		R	TGGAAACTCCCAGCAGTGAC
6	GmSUT1.6	F	AATGTTGAACGCGGTGGTGT
		R	CGATTCCCCACAACCACTTG
7	GmSUT1.7	F	GATCGCGTGGTTCCCTTACT
		R	ACCATCGCGTTTAACATTAGCC
8	GmSUT2.1	F	AATCTCCACCACGATTCCTCC
		R	ACGGAGCGTTGATGTTGTTGT
9	GmSUT2.2	F	TCCGCGTTCCCTACAAGAAC
		R	GGAGCGTTGTTGCTGTTCG
10	GmSUT4.1	F	CAATTAGCACATCTAGACAGCAGC
		R	GCTGCATGAAGAGGTCGAGG
11	GmSUT4.2	F	GTGGGGGAAACTCTCCAGC
		R	CCACCAGGACGGGGAATAAA
18	GmSUT4.3	F	AGGAAACTCCCCAGCCTTTG
		R	GCCTTTTGAGCACCAGATCG
